# Supplementary material for: Periodontal Therapy and Systemic Inflammation in Type 2 Diabetes Mellitus: A Meta-Analysis
Source: PLoS One. 2015 May 26;10(5):e0128344. doi: 10.1371/journal.pone.0128344 (PMC4444100; doi:10.1371/journal.pone.0128344)
Supplement: S1 PRISMA Checklist — (XPS) [file pone.0128344.s001.xps]

Archive with 17 entries (17 files):
- [Content_Types].xml
- _rels/.rels
- docProps/thumbnail.jpeg
- docProps/core.xml
- FixedDocSeq.fdseq
- Resources/10656C46-0F20-781B-565A-0C36E64DD62E.odttf
- Resources/63776612-220A-327C-530B-395674596A37.odttf
- Documents/1/Pages/_rels/1.fpage.rels
- Documents/1/Pages/_rels/2.fpage.rels
- Resources/764B563F-3483-3B34-C24D-2922ED402610.odttf
- Resources/527857A4-54E4-395C-6C3B-C20E61100D40.odttf
- Resources/46146DDB-54C9-30F8-3458-1871D274E24F.odttf
- Documents/1/Pages/1.fpage
- Resources/Images/image_0.jpg
- Documents/1/Pages/2.fpage
- Documents/1/FixedDoc.fdoc
- Resources/64795D25-49D8-2216-F950-706BDA7C9963.odttf
