# Supplementary material for: Periodontal Therapy and Systemic Inflammation in Type 2 Diabetes Mellitus: A Meta-Analysis
Source: PLoS One. 2015 May 26;10(5):e0128344. doi: 10.1371/journal.pone.0128344 (PMC4444100; doi:10.1371/journal.pone.0128344)
Supplement: S1 PRISMA Checklist — (XPS) [file pone.0128344.s001.xps › docProps/core.xml]

<?xml version="1.0" encoding="UTF-8" standalone="yes"?>
<cp:coreProperties xmlns:cp="http://schemas.openxmlformats.org/package/2006/metadata/core-properties" xmlns:dc="http://purl.org/dc/elements/1.1/" xmlns:dcterms="http://purl.org/dc/terms/" xmlns:dcmitype="http://purl.org/dc/dcmitype/" xmlns:xsi="http://www.w3.org/2001/XMLSchema-instance"><dc:title>Microsoft Word - PRISMA 2009 Checklist.doc</dc:title><dc:creator>mocampo</dc:creator><dcterms:created xsi:type="dcterms:W3CDTF">2015-01-21T00:00:07Z</dcterms:created><dcterms:modified xsi:type="dcterms:W3CDTF">2015-01-21T00:00:07Z</dcterms:modified></cp:coreProperties>
