# Supplementary material for: Periodontal Therapy and Systemic Inflammation in Type 2 Diabetes Mellitus: A Meta-Analysis
Source: PLoS One. 2015 May 26;10(5):e0128344. doi: 10.1371/journal.pone.0128344 (PMC4444100; doi:10.1371/journal.pone.0128344)
Supplement: S1 PRISMA Checklist — (XPS) [file pone.0128344.s001.xps › Documents/1/Pages/_rels/2.fpage.rels]

<?xml version="1.0" encoding="UTF-8" standalone="yes"?>
<Relationships xmlns="http://schemas.openxmlformats.org/package/2006/relationships"><Relationship Id="rId3" Type="http://schemas.microsoft.com/xps/2005/06/required-resource" Target="../../../Resources/527857A4-54E4-395C-6C3B-C20E61100D40.odttf"/><Relationship Id="rId7" Type="http://schemas.microsoft.com/xps/2005/06/required-resource" Target="../../../Resources/764B563F-3483-3B34-C24D-2922ED402610.odttf"/><Relationship Id="rId2" Type="http://schemas.microsoft.com/xps/2005/06/required-resource" Target="../../../Resources/Images/image_0.jpg"/><Relationship Id="rId1" Type="http://schemas.microsoft.com/xps/2005/06/required-resource" Target="../../../Resources/46146DDB-54C9-30F8-3458-1871D274E24F.odttf"/><Relationship Id="rId6" Type="http://schemas.microsoft.com/xps/2005/06/required-resource" Target="../../../Resources/10656C46-0F20-781B-565A-0C36E64DD62E.odttf"/><Relationship Id="rId5" Type="http://schemas.microsoft.com/xps/2005/06/required-resource" Target="../../../Resources/63776612-220A-327C-530B-395674596A37.odttf"/><Relationship Id="rId4" Type="http://schemas.microsoft.com/xps/2005/06/required-resource" Target="../../../Resources/64795D25-49D8-2216-F950-706BDA7C9963.odttf"/></Relationships>
